# Supplementary material for: CRISPR/Cas9‐mediated somatic correction of a novel coagulator factor IX gene mutation ameliorates hemophilia in mouse
Source: EMBO Mol Med. 2016 Mar 10;8(5):477–88. doi: 10.15252/emmm.201506039 (PMC5125832; doi:10.15252/emmm.201506039)
Supplement: Supplementary file 2 — Source Data for Appendix Figure [file EMMM-8-477-s002.zip]

Archive with 5 entries (4 files):
- Source_data_for_Appendix/
- Source_data_for_Appendix/.DS_Store
- Source_data_for_Appendix/Source_dat_for_Appendix_Figure_S3.pdf
- Source_data_for_Appendix/Source_data_for_Appendix_Figure_S2.pdf
- Source_data_for_Appendix/Source_data_for_Appendix_Figure_S4.pdf
